# Supplementary material for: Controlling intercellular flow through mechanosensitive plasmodesmata nanopores
Source: Nat Commun. 2019 Aug 8;10:3564. doi: 10.1038/s41467-019-11201-0 (PMC6687729; doi:10.1038/s41467-019-11201-0)
Supplement: Supplementary file 1 — Source Data [file 41467_2019_11201_MOESM1_ESM.xlsx]

## Sheet: Fig. 4
Pressure (Pa)	0	100000	200000	300000	0	78000	470000
Relative Permeability (%)	100	100	45.5	23.5	100	100	0
Reference	K. Oparka and D. Prior, The Plant Journal 2, 741 (1992).				Y.-L. Ruan, D. J. Llewellyn, and R. T. Furbank, The Plant Cell 13, 47 (2001).
